# Supplementary material for: Direct mass spectrometry analysis of biological tissue for diagnosis of thyroid cancer using wooden-tip electrospray ionization
Source: Front Chem. 2023 Feb 9;11:1134948. doi: 10.3389/fchem.2023.1134948 (PMC9947238; doi:10.3389/fchem.2023.1134948)
Supplement: Supplementary file 1 [file Table1.XLSX]

## Sheet: Sheet1
	no.	ions (m/z)	VIP values
	1	928.72	2.17097
	2	883.78	2.06687
	3	919.55	1.95108
	4	851.719	1.94576
	5	898.76	1.90207
	6	760.588	1.8483
	7	746.518	1.79508
	8	774.549	1.79203
	9	826.579	1.78746
	10	799.549	1.78256
	11	885.72	1.74843
	12	975.701	1.72028
	13	798.549	1.71161
	14	928.71	1.70429
	15	800.549	1.7036
	16	943.71	1.68486
	17	777.589	1.67713
	18	880.76	1.66802
	19	913.75	1.66186
	20	915.68	1.65346
	21	915.75	1.65261
	22	761.598	1.65173
	23	955.751	1.63908
	24	826.569	1.62295
	25	969.731	1.60412
	26	877.74	1.59942
	27	941.7	1.56474
	28	871.74	1.56423
	29	725.568	1.55528
	30	944.71	1.53043
	31	872.72	1.52666
	32	829.599	1.52189
	33	957.691	1.513
	34	942.7	1.50683
	35	856.749	1.4998
	36	846.549	1.49146
	37	901.7	1.48466
	38	853.739	1.47911
	39	810.609	1.47354
	40	958.691	1.46975
	41	930.73	1.45887
	42	833.589	1.45725
	43	810.599	1.44524
	44	817.569	1.43603
	45	797.539	1.43266
	46	929.73	1.43224
	47	961.721	1.42521
	48	782.579	1.41921
	49	926.78	1.41763
	50	942.69	1.41654
	51	897.76	1.41028
	52	951.71	1.4102
	53	902.7	1.40972
	54	772.538	1.39303
	55	845.599	1.38976
	56	872.73	1.38694
	57	854.739	1.37461
	58	926.77	1.37337
	59	953.74	1.3711
	60	925.71	1.36932
	61	985.721	1.36712
	62	967.711	1.36602
	63	834.599	1.36365
	64	803.589	1.36295
	65	955.761	1.35955
	66	922.77	1.35879
	67	784.589	1.35774
	68	887.72	1.35711
	69	886.73	1.35624
	70	893.73	1.35511
	71	956.761	1.35478
	72	959.701	1.35302
	73	914.76	1.34467
	74	875.52	1.34265
	75	954.731	1.32712
	76	912.74	1.32052
	77	888.72	1.32036
	78	895.74	1.31702
	79	931.74	1.31099
	80	796.529	1.31003
	81	823.549	1.3038
	82	935.72	1.30266
	83	945.72	1.30128
	84	908.79	1.2992
	85	903.7	1.29827
	86	917.69	1.29817
	87	946.73	1.2978
	88	971.741	1.29017
	89	787.609	1.2817
	90	924.75	1.27533
	91	954.741	1.27516
	92	821.539	1.27271
	93	983.701	1.27196
	94	963.571	1.27122
	95	911.73	1.27037
	96	939.76	1.26839
	97	897.74	1.26528
	98	893.7	1.26089
	99	925.7	1.2562
	100	825.569	1.25483
	101	876.52	1.24907
	102	926.7	1.24254
	103	832.499	1.24187
	104	886.72	1.24132
	105	929.72	1.24078
	106	783.579	1.23905
	107	899.74	1.23619
	108	855.749	1.23539
	109	916.68	1.22735
	110	903.71	1.22667
	111	757.558	1.22658
	112	941.77	1.21919
	113	761.488	1.21637
	114	925.76	1.21212
	115	871.73	1.21134
